# Supplementary material for: Mapping Retrotransposon LINE-1 Sequences into Two Cebidae Species and Homo sapiens Genomes and a Short Review on Primates
Source: Genes (Basel). 2022 Sep 27;13(10):1742. doi: 10.3390/genes13101742 (PMC9601419; doi:10.3390/genes13101742)
Supplement: Supplementary file 1 [file genes-13-01742-s001.zip]

Archive with 4 entries (4 files):
- Supplementary Figure S1 Ricostruzione HSA 5519.jpg
- Supplementary File S1 UCSC GCF, sap Schema for RepeatMasker - RepeatMasker Repetitive Elements.pdf
- Supplementary File S2 human - RepeatMasker Repetitive Elements.pdf
- Supplementary File S3 LINE-1 sequence RM2sequpload_1661073286.align1.pdf
